# Supplementary material for: Evaluation of Polyphenol Intake in Pregnant Women from South-Eastern Spain and the Effect on Anthropometric Measures at Birth and Gestational Age
Source: Nutrients. 2024 Sep 13;16(18):3096. doi: 10.3390/nu16183096 (PMC11435302; doi:10.3390/nu16183096)
Supplement: Supplementary file 1 [file nutrients-16-03096-s001.zip]

Archive with 2 entries (2 files):
- Supplementary File S2 Bivariate and multivariate GLM.xlsx
- Supplementary File S1 Results by subfamily of phenolic compounds.docx
