# Supplementary material for: Evaluation of Polyphenol Intake in Pregnant Women from South-Eastern Spain and the Effect on Anthropometric Measures at Birth and Gestational Age
Source: Nutrients. 2024 Sep 13;16(18):3096. doi: 10.3390/nu16183096 (PMC11435302; doi:10.3390/nu16183096)
Supplement: Supplementary file 1 [file nutrients-16-03096-s001.zip › Supplementary File S2 Bivariate and multivariate GLM.xlsx]

## Sheet: Multi_Height Z-score
		1st trimester				3rd trimester				Average
Dependent Variable	Independent Variable	Beta	LL_IC95%	UL_IC95%	p-value	Beta	LL_IC95%	UL_IC95%	p-value	Beta	LL_IC95%	UL_IC95%	p-value
Height Z-score	Total polyphenols Mean	0.00638042	-0.084179	0.0969398	0.890014	0.0182018	-0.0681533	0.104557	0.679107	0.00814222	-0.0770547	0.0933391	0.851208
Height Z-score	Total polyphenols Estimated	0.0179021	-0.0742693	0.110074	0.703055	0.0254913	-0.0620409	0.113023	0.567641	0.0176808	-0.0683636	0.103725	0.686733
Height Z-score	Total polyphenols Sum	0.0353611	-0.0546691	0.125391	0.440859	0.0262798	-0.0628692	0.115429	0.562912	0.031075	-0.0559176	0.118068	0.483304
Height Z-score	Flavonoids Group	0.0193825	-0.0695835	0.108348	0.668953	0.0108884	-0.0764571	0.098234	0.806711	0.0141095	-0.0717467	0.0999656	0.74704
Height Z-score	Lignans Group	0.000700654	-0.0859025	0.0873038	0.987331	0.0457396	-0.0387455	0.130225	0.288154	0.0261087	-0.0582199	0.110437	0.543452
Height Z-score	Phenolic acids Group	0.0244005	-0.0607489	0.10955	0.573854	0.0188375	-0.0661813	0.103856	0.663668	0.0199504	-0.0643125	0.104213	0.642166
Height Z-score	Stilbenes Group	0.0220651	-0.0829553	0.127086	0.680078	0.0950144	0.0114404	0.178588	0.0259248	0.0596957	-0.0400973	0.159489	0.24059
Height Z-score	Other polyphenols Group	0.0466299	-0.0356966	0.128956	0.266481	0.020495	-0.0639921	0.104982	0.634011	0.0417356	-0.0416533	0.125124	0.326101
Height Z-score	Alkylmethoxyphenols	0.0244263	-0.0587865	0.107639	0.564562	-0.00604431	-0.0884202	0.0763316	0.885488	0.00746404	-0.075874	0.0908021	0.860459
Height Z-score	Alkylphenols	-0.0170729	-0.0988758	0.06473	0.682086	-0.0186972	-0.101382	0.0639874	0.657186	-0.0175595	-0.100233	0.0651137	0.676783
Height Z-score	Anthocyanins	0.0389419	-0.0457736	0.123657	0.367074	0.0838043	0.000339396	0.167269	0.0490783	0.070331	-0.0130405	0.153702	0.0981118
Height Z-score	Chalcones	0.0014318	-0.0823088	0.0851724	0.973229	0.0106971	-0.0712982	0.0926923	0.797909	0.00512888	-0.0779234	0.0881811	0.903525
Height Z-score	Dihydrochalcones	0.00296289	-0.0813684	0.0872941	0.945022	0.00952619	-0.0731567	0.0922091	0.821098	0.00445005	-0.0782716	0.0871717	0.91591
Height Z-score	Dihydroflavonols	0.0699376	-0.10834	0.248216	0.441411	-0.0517141	-0.314606	0.211178	0.699439	0.0438847	-0.13476	0.222529	0.629721
Height Z-score	Flavanols	0.00126333	-0.0850861	0.0876127	0.977091	-0.00463446	-0.0904486	0.0811797	0.915582	-0.00314274	-0.0877661	0.0814806	0.941891
Height Z-score	Flavanones	0.0213037	-0.0639108	0.106518	0.623676	-0.0407882	-0.12447	0.0428932	0.338885	-0.0151382	-0.0990216	0.0687452	0.723191
Height Z-score	Flavones	-0.00948877	-0.0936284	0.0746509	0.824824	-0.00418618	-0.0867343	0.078362	0.920713	-0.0124218	-0.0950289	0.0701852	0.76789
Height Z-score	Flavonols	0.056403	-0.0292535	0.14206	0.196483	0.0137601	-0.068937	0.0964572	0.743989	0.0298242	-0.0534814	0.11313	0.48233
Height Z-score	Furanocoumarins	-0.00421641	-0.0878945	0.0794617	0.921217	-0.00891765	-0.0913997	0.0735644	0.831949	-0.012086	-0.0952157	0.0710437	0.775374
Height Z-score	Hydroxybenzaldehydes	0.0115133	-0.116395	0.139422	0.859767	0.00280318	-0.0880999	0.0937062	0.951737	-0.006757	-0.13402	0.120506	0.917001
Height Z-score	Hydroxybenzoic acids	0.0303626	-0.0543875	0.115113	0.482024	0.0501482	-0.0334362	0.133733	0.239198	0.0458954	-0.0375923	0.129383	0.280803
Height Z-score	Hydroxybenzoketones	0.119208	-0.0538423	0.292257	0.176645	0.222489	0.0585272	0.38645	0.00789775	0.145383	-0.0319789	0.322746	0.107982
Height Z-score	Hydroxycinnamaldehydes	-0.0644238	-0.526898	0.39805	0.784538	-0.297799	-1.07598	0.480382	0.452674	-0.101888	-0.502186	0.298411	0.617403
Height Z-score	Hydroxycinnamicacids	0.0149384	-0.0694843	0.0993611	0.728373	-0.00138537	-0.0854917	0.0827209	0.974209	0.00379383	-0.0799891	0.0875768	0.92918
Height Z-score	Hydroxycoumarins	0.0462561	-0.117583	0.210095	0.579526	0.0344171	-0.08329	0.152124	0.566081	0.0636529	-0.0948972	0.222203	0.43081
Height Z-score	Hydroxyphenylacetic acids	0.0574475	-0.0366215	0.151517	0.230913	0.0303505	-0.0522602	0.112961	0.470932	0.0524949	-0.029612	0.134602	0.209785
Height Z-score	Hydroxyphenylpropanoic acids	0.0573964	-0.0366596	0.151452	0.231263	0.0303505	-0.0522602	0.112961	0.470932	0.0524613	-0.029613	0.134536	0.209896
Height Z-score	Isoflavonoids	0.00865727	-0.0734772	0.0907917	0.836104	-0.00765442	-0.0900165	0.0747077	0.855262	-0.00356406	-0.085362	0.0782339	0.931848
Height Z-score	Lignans	0.000700654	-0.0859025	0.0873038	0.987331	0.0457396	-0.0387455	0.130225	0.288154	0.0261087	-0.0582199	0.110437	0.543452
Height Z-score	Methoxyphenols	0.0242002	-0.0583541	0.106755	0.565089	-0.00645148	-0.0888752	0.0759723	0.877903	0.00739279	-0.0755712	0.0903568	0.861161
Height Z-score	Naphtoquinones	0.0630406	-0.211836	0.337917	0.652632	0.301735	-0.243803	0.847273	0.277867	0.114088	-0.140753	0.368929	0.379703
Height Z-score	Other polyphenols	0.0508633	-0.0331024	0.134829	0.234697	-0.017331	-0.101465	0.0668029	0.685999	0.0173199	-0.0655249	0.100165	0.681573
Height Z-score	Stilbenes	0.0220651	-0.0829553	0.127086	0.680078	0.0950144	0.0114404	0.178588	0.0259248	0.0596957	-0.0400973	0.159489	0.24059
Height Z-score	Tyrosols	0.0560427	-0.0375367	0.149622	0.240053	0.0356719	-0.0479178	0.119262	0.402373	0.0542245	-0.0283951	0.136844	0.197955
GLM adjusted by smoking, alcohol and repeat abortions

## Sheet: Multi_Weight Z-score
		1st trimester				3rd trimester				Average
Dependent Variable	Independent Variable	Beta	LL_IC95%	UL_IC95%	p-value	Beta	LL_IC95%	UL_IC95%	p-value	Beta	LL_IC95%	UL_IC95%	p-value
Weight Z-score	Total polyphenols Mean	0.0320247	-0.0412163	0.105266	0.3909	0.0370266	-0.0330865	0.10714	0.300146	0.0404528	-0.0283806	0.109286	0.248939
Weight Z-score	Total polyphenols Estimated	0.0353121	-0.0391067	0.109731	0.351832	0.038214	-0.0328023	0.10923	0.291092	0.0426331	-0.0266595	0.111926	0.227447
Weight Z-score	Total polyphenols Sum	0.0248715	-0.0477548	0.0974979	0.50155	0.023794	-0.0484341	0.0960221	0.517961	0.0312479	-0.038655	0.101151	0.380409
Weight Z-score	Flavonoids Group	0.000862842	-0.0712164	0.0729421	0.981255	0.00501145	-0.0659071	0.07593	0.889689	0.00609275	-0.0634179	0.0756034	0.863407
Weight Z-score	Lignans Group	-0.00810871	-0.0782898	0.0620724	0.8206	0.0461999	-0.022284	0.114684	0.185756	0.0242392	-0.0438217	0.0923002	0.484619
Weight Z-score	Phenolic acids Group	0.0604739	-0.00766743	0.128615	0.0818677	0.044509	-0.0245172	0.113535	0.20592	0.0627302	-0.0046413	0.130102	0.0679579
Weight Z-score	Stilbenes Group	0.0165805	-0.051354	0.084515	0.631936	0.0734546	0.00624835	0.140661	0.0322262	0.0430649	-0.0241063	0.110236	0.208525
Weight Z-score	Other polyphenols Group	0.00397071	-0.062544	0.0704854	0.906725	-0.00572903	-0.0743906	0.0629325	0.869913	0.00176421	-0.0648817	0.0684101	0.958563
Weight Z-score	Alkylmethoxyphenols	0.0567049	-0.00979675	0.123206	0.0945479	0.00863827	-0.0586043	0.0758808	0.800933	0.0405054	-0.0265273	0.107538	0.235856
Weight Z-score	Alkylphenols	0.0289451	-0.0375418	0.0954321	0.392961	-0.0150552	-0.0823317	0.0522214	0.660519	0.00755246	-0.0593425	0.0744474	0.824631
Weight Z-score	Anthocyanins	0.0498105	-0.0186887	0.11831	0.153815	0.0779418	0.0102332	0.145651	0.0241246	0.0802508	0.0129208	0.147581	0.0195598
Weight Z-score	Chalcones	-0.0133503	-0.0796833	0.0529827	0.692837	0.020961	-0.0456555	0.0875775	0.536906	0.000166195	-0.0661152	0.0664476	0.996073
Weight Z-score	Dihydrochalcones	0.0527353	-0.0157203	0.121191	0.130852	-0.00103671	-0.0682536	0.0661802	0.97585	0.0306496	-0.0365918	0.0978909	0.371113
Weight Z-score	Dihydroflavonols	0.025989	-0.107452	0.15943	0.702277	0.0410485	-0.152399	0.234496	0.677072	-0.00713702	-0.141697	0.127423	0.917087
Weight Z-score	Flavanols	-0.0220724	-0.0920426	0.0478978	0.535867	-0.0191936	-0.0888555	0.0504683	0.588692	-0.0212588	-0.0897883	0.0472707	0.542662
Weight Z-score	Flavanones	0.0259109	-0.0432162	0.095038	0.462002	0.0121613	-0.0558876	0.0802101	0.72577	0.0257232	-0.0423488	0.0937953	0.458364
Weight Z-score	Flavones	0.0157598	-0.0525172	0.0840369	0.650538	0.0353492	-0.0315345	0.102233	0.299764	0.0316044	-0.0352204	0.0984291	0.353417
Weight Z-score	Flavonols	0.0378009	-0.0309892	0.106591	0.280991	0.0150877	-0.051978	0.0821534	0.65883	0.0280368	-0.0386906	0.0947642	0.409664
Weight Z-score	Furanocoumarins	-0.0078404	-0.0754146	0.0597338	0.819857	-0.0342862	-0.10106	0.0324872	0.313722	-0.0297444	-0.0966194	0.0371307	0.382804
Weight Z-score	Hydroxybenzaldehydes	-0.00198355	-0.0687208	0.0647537	0.95348	0.018973	-0.0476101	0.0855561	0.576005	0.00090564	-0.0654648	0.0672761	0.978633
Weight Z-score	Hydroxybenzoic acids	0.0379817	-0.0305094	0.106473	0.276608	0.0559653	-0.0118292	0.12376	0.105509	0.060116	-0.00725709	0.127489	0.0802297
Weight Z-score	Hydroxybenzoketones	0.0360205	-0.0980748	0.170116	0.598068	0.108385	-0.02563	0.2424	0.11276	0.0711218	-0.0666657	0.208909	0.311187
Weight Z-score	Hydroxycinnamaldehydes	-0.296963	-0.664053	0.0701265	0.112665	-0.21001	-0.82461	0.404591	0.502496	-0.283483	-0.600939	0.0339726	0.0799936
Weight Z-score	Hydroxycinnamicacids	0.0605512	-0.00706919	0.128172	0.0791634	0.0306281	-0.0379203	0.0991765	0.380632	0.0550137	-0.0122315	0.122259	0.108667
Weight Z-score	Hydroxycoumarins	0.0120326	-0.0542429	0.0783082	0.721592	0.0705766	0.00443335	0.13672	0.0365352	0.0272429	-0.0389735	0.0934592	0.419477
Weight Z-score	Hydroxyphenylacetic acids	-0.0250512	-0.101459	0.0513564	0.519953	0.000872712	-0.0660785	0.0678239	0.979589	-0.00392639	-0.0703008	0.062448	0.907568
Weight Z-score	Hydroxyphenylpropanoic acids	-0.0251523	-0.101586	0.0512812	0.518412	0.000872712	-0.0660785	0.0678239	0.979589	-0.00401602	-0.0703941	0.062362	0.905473
Weight Z-score	Isoflavonoids	0.027819	-0.0388272	0.0944653	0.412741	0.00785463	-0.0591841	0.0748934	0.81812	0.020335	-0.0461535	0.0868236	0.548362
Weight Z-score	Lignans	-0.00810871	-0.0782898	0.0620724	0.8206	0.0461999	-0.022284	0.114684	0.185756	0.0242392	-0.0438217	0.0923002	0.484619
Weight Z-score	Methoxyphenols	0.0564314	-0.0100429	0.122906	0.0960091	0.00809782	-0.0591671	0.0753628	0.81321	0.0400606	-0.0269619	0.107083	0.240963
Weight Z-score	Naphtoquinones	0.028727	-0.193264	0.250718	0.799505	0.130213	-0.305664	0.566089	0.557689	0.045648	-0.159671	0.250967	0.662586
Weight Z-score	Other polyphenols	0.0275999	-0.0404638	0.0956635	0.426198	-0.0291943	-0.0971995	0.0388109	0.399573	0.00191597	-0.0650819	0.0689138	0.955238
Weight Z-score	Stilbenes	0.0165805	-0.051354	0.084515	0.631936	0.0734546	0.00624835	0.140661	0.0322262	0.0430649	-0.0241063	0.110236	0.208525
Weight Z-score	Tyrosols	-0.0250446	-0.10078	0.0506908	0.516367	0.00350646	-0.0642242	0.0712371	0.919064	-0.00250186	-0.0689892	0.0639855	0.941124
GLM adjusted by smoking, repeat abortions, maternal education and parity

## Sheet: Multi_HC Z-score
		1st trimester				3rd trimester				Average
Dependent Variable	Independent Variable	Beta	LL_IC95%	UL_IC95%	p-value	Beta	LL_IC95%	UL_IC95%	p-value	Beta	LL_IC95%	UL_IC95%	p-value
HC Z-score	Total polyphenols Mean	0.00800013	-0.1009	0.1169	0.88535	0.0564294	-0.0425161	0.155375	0.263198	0.0335659	-0.0668628	0.133995	0.511884
HC Z-score	Total polyphenols Estimated	0.0145573	-0.0949972	0.124112	0.794245	0.0676187	-0.0323	0.167537	0.184373	0.0417349	-0.0586541	0.142124	0.414622
HC Z-score	Total polyphenols Sum	0.0143237	-0.0885251	0.117172	0.784587	0.0691383	-0.0318443	0.170121	0.179297	0.044919	-0.0536434	0.143481	0.371186
HC Z-score	Flavonoids Group	0.0224943	-0.0786683	0.123657	0.662541	0.0311625	-0.0685003	0.130825	0.539457	0.0272918	-0.0705049	0.125089	0.583908
HC Z-score	Lignans Group	-0.03705	-0.137473	0.0633732	0.469064	0.0571506	-0.039727	0.154028	0.247144	0.00923303	-0.0884046	0.106871	0.852754
HC Z-score	Phenolic acids Group	0.0207635	-0.0766215	0.118148	0.675613	0.103592	0.00604121	0.201143	0.0374374	0.0674903	-0.0288108	0.163791	0.169257
HC Z-score	Stilbenes Group	-0.00926388	-0.104418	0.0858903	0.848458	-0.0112355	-0.105578	0.083107	0.81518	-0.0201842	-0.114735	0.074367	0.675235
HC Z-score	Other polyphenols Group	-0.0443984	-0.137541	0.0487446	0.349638	0.0518235	-0.0446369	0.148284	0.291852	0.00290537	-0.0906494	0.0964602	0.951395
HC Z-score	Alkylmethoxyphenols	0.072315	-0.0211483	0.165778	0.129179	0.108395	0.0131268	0.203662	0.0258082	0.108387	0.0134864	0.203288	0.0252523
HC Z-score	Alkylphenols	-0.00467538	-0.0979279	0.0885772	0.921609	0.0319656	-0.0637622	0.127693	0.512269	0.022893	-0.0718432	0.117629	0.63531
HC Z-score	Anthocyanins	0.0167908	-0.0798866	0.113468	0.733195	-0.000369303	-0.0955557	0.0948171	0.993924	0.0068885	-0.0884363	0.102213	0.887209
HC Z-score	Chalcones	-0.00791708	-0.100682	0.0848476	0.866966	0.0203659	-0.0731222	0.113854	0.668977	0.002912	-0.0902596	0.0960836	0.951085
HC Z-score	Dihydrochalcones	-0.0396601	-0.135702	0.0563814	0.417753	-0.0754095	-0.169542	0.018723	0.116198	-0.0755239	-0.169906	0.0188582	0.116611
HC Z-score	Dihydroflavonols	0.156747	-0.0288186	0.342313	0.0976695	-0.274973	-0.545415	-0.00452973	0.0462948	0.0415534	-0.146743	0.22985	0.66493
HC Z-score	Flavanols	0.0174678	-0.0805844	0.11552	0.726603	0.0156425	-0.0827845	0.11407	0.755099	0.0174445	-0.0792268	0.114116	0.723211
HC Z-score	Flavanones	-0.0293856	-0.127299	0.0685274	0.555866	0.00712186	-0.0883823	0.102626	0.883633	-0.0138096	-0.109639	0.0820202	0.7773
HC Z-score	Flavones	0.0200437	-0.0761033	0.116191	0.682427	0.127892	0.0339725	0.221811	0.0076835	0.0868831	-0.00771344	0.18148	0.0717737
HC Z-score	Flavonols	0.0508657	-0.04898	0.150712	0.317528	0.0706862	-0.023353	0.164725	0.140439	0.0629181	-0.032498	0.158334	0.195851
HC Z-score	Furanocoumarins	0.061653	-0.0328045	0.15611	0.200428	0.0178968	-0.0750878	0.110881	0.705611	0.0375035	-0.0555093	0.130516	0.428814
HC Z-score	Hydroxybenzaldehydes	-0.0133955	-0.106519	0.0797285	0.777691	-0.0128428	-0.106283	0.0805978	0.787343	-0.0233098	-0.116306	0.0696867	0.622769
HC Z-score	Hydroxybenzoic acids	-0.0019651	-0.0985897	0.0946595	0.968159	-0.00425768	-0.0993255	0.0908101	0.929953	-0.00606963	-0.100919	0.0887794	0.900047
HC Z-score	Hydroxybenzoketones	0.042401	-0.146123	0.230925	0.658911	-0.0105955	-0.201648	0.180457	0.913319	0.0328682	-0.162124	0.22786	0.740768
HC Z-score	Hydroxycinnamaldehydes	-0.225782	-0.737578	0.286015	0.386684	-0.847151	-1.7085	0.0141966	0.0538862	-0.422044	-0.866352	0.0222645	0.0626018
HC Z-score	Hydroxycinnamicacids	0.0258262	-0.0706538	0.122306	0.599339	0.117432	0.0202769	0.214588	0.0179107	0.0774527	-0.0187854	0.173691	0.114524
HC Z-score	Hydroxycoumarins	0.072705	-0.0199023	0.165312	0.123659	-0.0193439	-0.112235	0.0735476	0.682754	0.0610644	-0.0318914	0.15402	0.197542
HC Z-score	Hydroxyphenylacetic acids	-0.024672	-0.131243	0.0818988	0.649567	0.0170122	-0.0766848	0.110709	0.721572	-0.0142256	-0.107213	0.0787619	0.763976
HC Z-score	Hydroxyphenylpropanoic acids	-0.0250503	-0.131657	0.0815564	0.644673	0.0170122	-0.0766848	0.110709	0.721572	-0.0144178	-0.107411	0.0785753	0.760898
HC Z-score	Isoflavonoids	-0.0321599	-0.127753	0.0634333	0.509113	-0.00891791	-0.102997	0.085161	0.852403	-0.0257282	-0.120258	0.068802	0.593237
HC Z-score	Lignans	-0.03705	-0.137473	0.0633732	0.469064	0.0571506	-0.039727	0.154028	0.247144	0.00923303	-0.0884046	0.106871	0.852754
HC Z-score	Methoxyphenols	0.0680084	-0.0253391	0.161356	0.153035	0.108241	0.0129715	0.20351	0.026021	0.105208	0.0104033	0.200012	0.0296812
HC Z-score	Naphtoquinones	0.0957036	-0.216106	0.407514	0.546939	0.415854	-0.193951	1.02566	0.181022	0.177168	-0.112105	0.466441	0.229567
HC Z-score	Other polyphenols	-0.0388173	-0.134341	0.0567066	0.425214	-0.0272532	-0.122744	0.0682379	0.575403	-0.0456458	-0.139779	0.0484872	0.341379
HC Z-score	Stilbenes	-0.00926388	-0.104418	0.0858903	0.848458	-0.0112355	-0.105578	0.083107	0.81518	-0.0201842	-0.114735	0.074367	0.675235
HC Z-score	Tyrosols	-0.0369171	-0.142531	0.0686965	0.492735	0.0390733	-0.0556744	0.133821	0.418378	-0.00795749	-0.101063	0.085148	0.866779
GLM adjusted by smoking, mother's age, maternal, physical exercise, supplement intake, education and parity

## Sheet: Multi_Ponderal Index
		1st trimester				3rd trimester				Average
Dependent Variable	Independent Variable	Beta	LL_IC95%	UL_IC95%	p-value	Beta	LL_IC95%	UL_IC95%	p-value	Beta	LL_IC95%	UL_IC95%	p-value
Ponderal Index	Total polyphenols Mean	0.00714042	-0.0133982	0.027679	0.495078	0.00776278	-0.0119788	0.0275043	0.440334	0.00920567	-0.0101406	0.0285519	0.350481
Ponderal Index	Total polyphenols Estimated	0.00431443	-0.0165555	0.0251843	0.684936	0.00572137	-0.0142542	0.025697	0.574044	0.0065404	-0.0129236	0.0260044	0.509618
Ponderal Index	Total polyphenols Sum	-0.00428924	-0.0246629	0.0160844	0.679465	-0.000540979	-0.0207932	0.0197112	0.958186	-0.0021618	-0.0217903	0.0174667	0.828858
Ponderal Index	Flavonoids Group	-0.00876345	-0.0290312	0.0115043	0.396191	-0.00501105	-0.0249606	0.0149385	0.62203	-0.00729909	-0.026912	0.0123138	0.465198
Ponderal Index	Lignans Group	-0.00238984	-0.0221108	0.0173311	0.811999	0.00389964	-0.0154325	0.0232317	0.692177	0.00168443	-0.0175002	0.0208691	0.863177
Ponderal Index	Phenolic acids Group	0.0136475	-0.00550415	0.0327992	0.162217	0.0128738	-0.00668039	0.0324281	0.196559	0.0157197	-0.00330916	0.0347486	0.105263
Ponderal Index	Stilbenes Group	0.000673997	-0.0183975	0.0197455	0.944699	-0.00153386	-0.0204391	0.0173714	0.873475	0.000913421	-0.0179681	0.0197949	0.924353
Ponderal Index	Other polyphenols Group	-0.0115473	-0.0301681	0.00707345	0.223794	-0.0072808	-0.0265776	0.012016	0.459051	-0.0118402	-0.0305074	0.00682704	0.213419
Ponderal Index	Alkylmethoxyphenols	0.0130345	-0.00577988	0.0318488	0.174191	0.00889272	-0.0102648	0.0280503	0.362394	0.0132289	-0.00589082	0.0323485	0.174748
Ponderal Index	Alkylphenols	0.0152036	-0.0033957	0.0338029	0.108959	-0.00129262	-0.020271	0.0176858	0.893654	0.00704734	-0.0117656	0.0258602	0.462274
Ponderal Index	Anthocyanins	0.00482151	-0.0144352	0.0240782	0.623148	0.00377684	-0.015273	0.0228267	0.697188	0.00614148	-0.0128351	0.0251181	0.525347
Ponderal Index	Chalcones	-0.00225996	-0.0208908	0.0163709	0.811817	0.00613745	-0.0125639	0.0248388	0.519545	0.00138183	-0.0172595	0.0200232	0.884322
Ponderal Index	Dihydrochalcones	0.0156492	-0.00360577	0.0349042	0.111002	-0.00385489	-0.022697	0.0149872	0.688025	0.00726288	-0.0116461	0.0261719	0.45101
Ponderal Index	Dihydroflavonols	-0.00903738	-0.0464336	0.0283589	0.635291	-0.0028535	-0.0570946	0.0513876	0.91776	-0.0182016	-0.0558884	0.0194853	0.343314
Ponderal Index	Flavanols	-0.0118328	-0.0315538	0.00788825	0.239168	-0.00992567	-0.029606	0.00975468	0.322394	-0.0122675	-0.0316894	0.00715436	0.21533
Ponderal Index	Flavanones	2.61733e-05	-0.0193675	0.0194199	0.997886	0.014599	-0.0044655	0.0336636	0.133158	0.0100156	-0.00906736	0.0290986	0.303131
Ponderal Index	Flavones	0.00993057	-0.00923588	0.029097	0.309361	0.012585	-0.00619694	0.031367	0.188737	0.0143384	-0.0044383	0.0331152	0.134244
Ponderal Index	Flavonols	-0.00131201	-0.0208399	0.0182158	0.895086	0.00145291	-0.0173654	0.0202712	0.879551	0.00103059	-0.0178383	0.0198995	0.914628
Ponderal Index	Furanocoumarins	-0.00481636	-0.0237235	0.0140908	0.617115	-0.00874227	-0.0273388	0.00985426	0.356315	-0.0081845	-0.0268135	0.0104445	0.388639
Ponderal Index	Hydroxybenzaldehydes	-0.00353034	-0.022259	0.0151983	0.711411	-0.00579558	-0.0244615	0.0128704	0.542303	-0.00372122	-0.0223497	0.0149072	0.695014
Ponderal Index	Hydroxybenzoic acids	0.00281152	-0.0164405	0.0220635	0.774396	0.00566304	-0.0133725	0.0246985	0.559324	0.00573583	-0.0132248	0.0246965	0.552724
Ponderal Index	Hydroxybenzoketones	-0.0193816	-0.057352	0.0185888	0.316585	-0.0291678	-0.0673587	0.00902315	0.134189	-0.0140046	-0.0531784	0.0251692	0.482955
Ponderal Index	Hydroxycinnamaldehydes	-0.0726339	-0.175543	0.0302755	0.166254	-0.0330846	-0.206091	0.139922	0.707418	-0.0616409	-0.150916	0.0276342	0.175644
Ponderal Index	Hydroxycinnamicacids	0.0166311	-0.00241268	0.0356748	0.0868538	0.0137339	-0.00573614	0.033204	0.166504	0.0179886	-0.00106001	0.0370372	0.0641433
Ponderal Index	Hydroxycoumarins	-0.00142784	-0.0200735	0.0172179	0.880526	0.00223719	-0.016364	0.0208383	0.813386	-0.000800269	-0.0194523	0.0178518	0.932887
Ponderal Index	Hydroxyphenylacetic acids	-0.0238788	-0.0452205	-0.00253701	0.0283673	-0.00722846	-0.0259888	0.0115319	0.449587	-0.0168097	-0.0354082	0.00178882	0.0764085
Ponderal Index	Hydroxyphenylpropanoic acids	-0.0238893	-0.0452389	-0.00253964	0.0283561	-0.00722846	-0.0259888	0.0115319	0.449587	-0.0168162	-0.0354163	0.00178397	0.0763212
Ponderal Index	Isoflavonoids	0.00858608	-0.0101032	0.0272753	0.367351	0.0064947	-0.0123029	0.0252923	0.497751	0.0087973	-0.00985601	0.0274506	0.354764
Ponderal Index	Lignans	-0.00238984	-0.0221108	0.0173311	0.811999	0.00389964	-0.0154325	0.0232317	0.692177	0.00168443	-0.0175002	0.0208691	0.863177
Ponderal Index	Methoxyphenols	0.0129963	-0.00579556	0.0317882	0.174938	0.00898982	-0.0101676	0.0281472	0.357176	0.0132532	-0.00584487	0.0323513	0.173472
Ponderal Index	Naphtoquinones	-0.00991223	-0.0724156	0.0525912	0.755604	-0.0526921	-0.174858	0.0694736	0.397359	-0.0185603	-0.0763873	0.0392667	0.528772
Ponderal Index	Other polyphenols	-0.00452699	-0.0236054	0.0145515	0.641435	-0.00177351	-0.0208575	0.0173105	0.855268	-0.00342512	-0.0222184	0.0153681	0.720566
Ponderal Index	Stilbenes	0.000673997	-0.0183975	0.0197455	0.944699	-0.00153386	-0.0204391	0.0173714	0.873475	0.000913421	-0.0179681	0.0197949	0.924353
Ponderal Index	Tyrosols	-0.0234193	-0.0445622	-0.00227637	0.0299854	-0.00756539	-0.0265439	0.0114132	0.434075	-0.0168343	-0.0354465	0.00177787	0.0761949
GLM adjusted by smoking, mother's age, maternal education and parity

## Sheet: Bi_Height Z-score
		1st trimester				3rd trimester				Average
Dependent Variable	Independent Variable	Beta	LL_IC95%	UL_IC95%	p-value	Beta	LL_IC95%	UL_IC95%	p-value	Beta	LL_IC95%	UL_IC95%	p-value
Height Z-score	Total polyphenols Mean	0.017213	-0.0758876	0.110314	0.716704	0.0306624	-0.0581262	0.119451	0.497959	0.0221584	-0.0645677	0.108884	0.616067
Height Z-score	Total polyphenols Estimated	0.00941313	-0.0821462	0.100972	0.840084	0.0230781	-0.0645238	0.11068	0.605141	0.0143445	-0.0716737	0.100363	0.743443
Height Z-score	Total polyphenols Sum	0.0250433	-0.065677	0.115764	0.587986	0.0310134	-0.0593462	0.121373	0.5006	0.0300297	-0.0575397	0.117599	0.500971
Height Z-score	Flavonoids Group	0.00883342	-0.0811258	0.0987926	0.847173	0.0179457	-0.0702989	0.10619	0.6898	0.0129909	-0.0738367	0.0998186	0.769024
Height Z-score	Lignans Group	0.0182316	-0.069085	0.105548	0.681956	0.0675583	-0.0176927	0.152809	0.12018	0.0473542	-0.0372964	0.132005	0.272428
Height Z-score	Phenolic acids Group	0.0400247	-0.0429857	0.123035	0.344121	0.0263431	-0.0593197	0.112006	0.546173	0.0431034	-0.0402746	0.126481	0.310447
Height Z-score	Stilbenes Group	0.01972	-0.065547	0.104987	0.649902	0.0148509	-0.0713008	0.101003	0.735118	0.0186131	-0.0656154	0.102841	0.664503
Height Z-score	Other polyphenols Group	0.0262553	-0.0578988	0.110409	0.540355	0.113787	0.0300535	0.197521	0.00780843	0.0625478	-0.0210014	0.146097	0.142047
Height Z-score	Alkylmethoxyphenols	0.013381	-0.0692583	0.0960203	0.750639	-0.0220782	-0.105103	0.0609468	0.601749	-0.00380227	-0.0865666	0.0789621	0.928152
Height Z-score	Alkylphenols	-0.0192651	-0.101916	0.0633855	0.647337	-0.0049634	-0.0884054	0.0784786	0.907058	-0.0106971	-0.0936364	0.0722422	0.80016
Height Z-score	Anthocyanins	0.0381479	-0.0476037	0.1239	0.38271	0.0866112	0.00194431	0.171278	0.04498	0.0730218	-0.011323	0.157367	0.0896119
Height Z-score	Chalcones	-0.00045115	-0.083293	0.0823907	0.991472	0.0133104	-0.0699408	0.0965617	0.753674	0.00558686	-0.0773483	0.088522	0.894812
Height Z-score	Dihydrochalcones	-0.00184112	-0.0871788	0.0834966	0.966223	0.00331649	-0.0806319	0.0872649	0.938193	-0.00230791	-0.085997	0.0813812	0.956834
Height Z-score	Dihydroflavonols	0.0806645	-0.0847681	0.246097	0.338715	0.0579272	-0.183348	0.299203	0.637503	0.0742979	-0.0928391	0.241435	0.383066
Height Z-score	Flavanols	-0.0128835	-0.100084	0.0743168	0.771831	-0.00115512	-0.0879118	0.0856015	0.979151	-0.00911914	-0.0946876	0.0764493	0.834316
Height Z-score	Flavanones	0.0209186	-0.0653726	0.10721	0.63424	-0.0364998	-0.121429	0.0484294	0.399058	-0.0128394	-0.0977711	0.0720923	0.766691
Height Z-score	Flavones	-0.00303113	-0.0881468	0.0820845	0.944276	0.00474609	-0.0788766	0.0883687	0.911301	-0.00242325	-0.0859593	0.0811128	0.954596
Height Z-score	Flavonols	0.0582045	-0.027692	0.144101	0.18381	0.0245833	-0.0589191	0.108086	0.563422	0.039955	-0.0433153	0.123225	0.346468
Height Z-score	Furanocoumarins	0.00544971	-0.0786735	0.0895729	0.898821	0.00616243	-0.0766993	0.0890241	0.883946	0.00324252	-0.0796456	0.0861307	0.938798
Height Z-score	Hydroxybenzaldehydes	0.0161574	-0.0668603	0.099175	0.702476	0.037876	-0.0455154	0.121267	0.372816	0.0182372	-0.0645693	0.101044	0.665564
Height Z-score	Hydroxybenzoic acids	0.0233534	-0.0621652	0.108872	0.592007	0.0478097	-0.0370659	0.132685	0.269116	0.0425131	-0.0417089	0.126735	0.321985
Height Z-score	Hydroxybenzoketones	0.112383	-0.0532725	0.278038	0.183293	0.245461	0.0804383	0.410484	0.0036104	0.13785	-0.0319281	0.307629	0.111352
Height Z-score	Hydroxycinnamaldehydes	-0.0869396	-0.544154	0.370274	0.709	-0.0226638	-0.790726	0.745398	0.953815	-0.0825196	-0.479131	0.314092	0.683019
Height Z-score	Hydroxycinnamicacids	0.0114681	-0.0730302	0.0959664	0.789949	-0.00536168	-0.0905692	0.0798459	0.901707	0.00294634	-0.0808301	0.0867228	0.944967
Height Z-score	Hydroxycoumarins	0.0127357	-0.0698947	0.0953662	0.762266	0.0712226	-0.0113926	0.153838	0.0909705	0.0283212	-0.0544655	0.111108	0.502003
Height Z-score	Hydroxyphenylacetic acids	0.0506151	-0.0444641	0.145694	0.296281	0.0261086	-0.0577229	0.10994	0.541069	0.0494889	-0.0333262	0.132304	0.241072
Height Z-score	Hydroxyphenylpropanoic acids	0.0505579	-0.0445454	0.145661	0.296949	0.0261086	-0.0577229	0.10994	0.541069	0.0494058	-0.03341	0.132222	0.241866
Height Z-score	Isoflavonoids	0.0091982	-0.0739795	0.0923759	0.828172	-0.0111506	-0.0946804	0.0723791	0.793316	-0.00292522	-0.0857607	0.0799103	0.944741
Height Z-score	Lignans	0.0182316	-0.069085	0.105548	0.681956	0.0675583	-0.0176927	0.152809	0.12018	0.0473542	-0.0372964	0.132005	0.272428
Height Z-score	Methoxyphenols	0.0131408	-0.0695057	0.0957873	0.754991	-0.023268	-0.106284	0.059748	0.582275	-0.00464004	-0.0874094	0.0781293	0.912385
Height Z-score	Naphtoquinones	0.0586801	-0.218545	0.335905	0.677829	0.375642	-0.169776	0.92106	0.176734	0.111119	-0.145551	0.36779	0.395604
Height Z-score	Other polyphenols	0.0534057	-0.0315729	0.138384	0.217644	-0.0167211	-0.101736	0.0682937	0.699481	0.0220575	-0.0618142	0.105929	0.605761
Height Z-score	Stilbenes	0.0262553	-0.0578988	0.110409	0.540355	0.113787	0.0300535	0.197521	0.00780843	0.0625478	-0.0210014	0.146097	0.142047
Height Z-score	Tyrosols	0.0482086	-0.0461355	0.142553	0.31607	0.0343218	-0.0504538	0.119097	0.426938	0.0528386	-0.0302497	0.135927	0.212229

## Sheet: Bi_Weight Z-score
		1st trimester				3rd trimester				Average
Dependent Variable	Independent Variable	Beta	LL_IC95%	UL_IC95%	p-value	Beta	LL_IC95%	UL_IC95%	p-value	Beta	LL_IC95%	UL_IC95%	p-value
Weight Z-score	Total polyphenols Mean	0.0337166	-0.0426631	0.110096	0.386389	0.0498392	-0.0228609	0.122539	0.178737	0.0458758	-0.0251471	0.116899	0.205139
Weight Z-score	Total polyphenols Estimated	0.035617	-0.0394867	0.110721	0.352106	0.0484879	-0.0232331	0.120209	0.184813	0.0466219	-0.0238096	0.117053	0.194141
Weight Z-score	Total polyphenols Sum	0.0108721	-0.0636005	0.0853447	0.774474	0.0350222	-0.0390158	0.10906	0.353333	0.0265653	-0.0452161	0.0983467	0.467689
Weight Z-score	Flavonoids Group	-0.014582	-0.0884121	0.0592481	0.698285	0.0170376	-0.0552863	0.0893616	0.643841	0.00172681	-0.0694549	0.0729085	0.962023
Weight Z-score	Lignans Group	0.0132696	-0.0583996	0.0849388	0.716315	0.0656962	-0.00412613	0.135519	0.065119	0.0461566	-0.0232104	0.115524	0.19183
Weight Z-score	Phenolic acids Group	-0.000531866	-0.0687098	0.0676461	0.987784	0.00823629	-0.0619906	0.0784632	0.817945	0.00508361	-0.0633167	0.073484	0.884021
Weight Z-score	Stilbenes Group	0.0563857	-0.0134805	0.126252	0.113518	0.0462868	-0.0242442	0.116818	0.197994	0.0593656	-0.00954513	0.128276	0.0912007
Weight Z-score	Other polyphenols Group	0.0314611	-0.0375889	0.100511	0.371312	0.0840484	0.0153511	0.152746	0.0165637	0.0588395	-0.00961567	0.127295	0.0919349
Weight Z-score	Alkylmethoxyphenols	0.0415745	-0.0261863	0.109335	0.228746	-0.00186008	-0.0699225	0.0662023	0.957222	0.0244474	-0.0433743	0.0922692	0.479334
Weight Z-score	Alkylphenols	0.0348461	-0.032951	0.102643	0.313249	0.00395486	-0.0644357	0.0723454	0.909634	0.0221869	-0.0457855	0.0901593	0.521805
Weight Z-score	Anthocyanins	0.0488946	-0.0214311	0.11922	0.172667	0.0835069	0.0141918	0.152822	0.0182875	0.0812457	0.0122281	0.150263	0.0211129
Weight Z-score	Chalcones	-0.0110265	-0.079016	0.0569629	0.750253	0.0222397	-0.0459789	0.0904582	0.522321	0.00215285	-0.0658343	0.07014	0.950442
Weight Z-score	Dihydrochalcones	0.0423541	-0.0276161	0.112324	0.235045	-0.0107934	-0.0795945	0.0580078	0.758158	0.0171799	-0.0514124	0.0857723	0.623034
Weight Z-score	Dihydroflavonols	0.0394095	-0.0964328	0.175252	0.56912	0.0332151	-0.164555	0.230985	0.741682	0.0132106	-0.123874	0.150295	0.849979
Weight Z-score	Flavanols	-0.0418966	-0.113403	0.0296098	0.250374	-0.011658	-0.0827599	0.0594439	0.747601	-0.0303988	-0.100509	0.0397111	0.394882
Weight Z-score	Flavanones	0.0202338	-0.0505873	0.0910549	0.575002	0.0166963	-0.0529384	0.0863309	0.637948	0.0234124	-0.0461928	0.0930176	0.5092
Weight Z-score	Flavones	0.0243687	-0.0454682	0.0942056	0.493497	0.0509854	-0.0174458	0.119417	0.143957	0.0452331	-0.0231609	0.113627	0.194535
Weight Z-score	Flavonols	0.0440047	-0.026511	0.11452	0.220893	0.0224702	-0.0459657	0.0909061	0.519349	0.0346046	-0.0336513	0.102861	0.319873
Weight Z-score	Furanocoumarins	-0.000248331	-0.0692954	0.0687987	0.994368	-0.032197	-0.10007	0.0356755	0.351967	-0.0248735	-0.0927957	0.0430488	0.472368
Weight Z-score	Hydroxybenzaldehydes	0.00991913	-0.0582229	0.0780612	0.775108	0.0186106	-0.0497642	0.0869853	0.593221	0.0113068	-0.0565781	0.0791917	0.743744
Weight Z-score	Hydroxybenzoic acids	0.029068	-0.0411041	0.0992401	0.416305	0.0512346	-0.0182864	0.120756	0.148356	0.0499184	-0.0190702	0.118907	0.155858
Weight Z-score	Hydroxybenzoketones	0.0529609	-0.0831243	0.189046	0.445054	0.135448	-0.000272779	0.271168	0.0504609	0.0897267	-0.0495465	0.229	0.206318
Weight Z-score	Hydroxycinnamaldehydes	-0.300869	-0.67549	0.0737522	0.115281	-0.0786403	-0.708131	0.550851	0.806306	-0.251394	-0.576004	0.073216	0.128824
Weight Z-score	Hydroxycinnamicacids	0.0573653	-0.0118573	0.126588	0.104171	0.0328869	-0.0369074	0.102681	0.3552	0.052614	-0.0159474	0.121176	0.132336
Weight Z-score	Hydroxycoumarins	0.00658718	-0.0612365	0.0744109	0.84882	0.0591776	-0.00853136	0.126887	0.0866057	0.0195587	-0.0483125	0.08743	0.571702
Weight Z-score	Hydroxyphenylacetic acids	-0.0301986	-0.108267	0.0478697	0.447808	-0.000515501	-0.0692443	0.0682133	0.988254	-0.00956227	-0.0775154	0.0583908	0.782404
Weight Z-score	Hydroxyphenylpropanoic acids	-0.0302978	-0.108386	0.0477899	0.446431	-0.000515501	-0.0692443	0.0682133	0.988254	-0.0096607	-0.0776141	0.0582927	0.780222
Weight Z-score	Isoflavonoids	0.0250494	-0.043197	0.0932958	0.471355	0.00832271	-0.0601403	0.0767858	0.811418	0.0181042	-0.049787	0.0859954	0.600735
Weight Z-score	Lignans	0.0132696	-0.0583996	0.0849388	0.716315	0.0656962	-0.00412613	0.135519	0.065119	0.0461566	-0.0232104	0.115524	0.19183
Weight Z-score	Methoxyphenols	0.0412661	-0.0265014	0.109034	0.232259	-0.00279174	-0.070848	0.0652645	0.935828	0.0237572	-0.0440702	0.0915846	0.491861
Weight Z-score	Naphtoquinones	0.0128809	-0.214686	0.240447	0.91154	0.12558	-0.321957	0.573117	0.581845	0.0304339	-0.180072	0.24094	0.776598
Weight Z-score	Other polyphenols	0.0259487	-0.0438505	0.0957479	0.465676	-0.0163502	-0.0860266	0.0533261	0.645127	0.00664327	-0.0621226	0.0754091	0.849613
Weight Z-score	Stilbenes	0.0314611	-0.0375889	0.100511	0.371312	0.0840484	0.0153511	0.152746	0.0165637	0.0588395	-0.00961567	0.127295	0.0919349
Weight Z-score	Tyrosols	-0.0316178	-0.109074	0.0458382	0.423125	0.00769516	-0.0618184	0.0772088	0.827996	-0.00620418	-0.0743929	0.0619845	0.858268

## Sheet: Bi_HC Z-score
		1st trimester				3rd trimester				Average
Dependent Variable	Independent Variable	Beta	LL_IC95%	UL_IC95%	p-value	Beta	LL_IC95%	UL_IC95%	p-value	Beta	LL_IC95%	UL_IC95%	p-value
HC Z-score	Total polyphenols Mean	0.00709773	-0.0981866	0.112382	0.894733	0.0883739	-0.0123179	0.189066	0.0852952	0.0416009	-0.0566214	0.139823	0.405925
HC Z-score	Total polyphenols Estimated	0.00921751	-0.0943159	0.112751	0.861284	0.0784375	-0.020936	0.177811	0.121655	0.0390798	-0.0583356	0.136495	0.431159
HC Z-score	Total polyphenols Sum	-0.00943224	-0.112036	0.0931714	0.856814	0.0791233	-0.0234006	0.181647	0.130158	0.0298511	-0.0693662	0.129068	0.55489
HC Z-score	Flavonoids Group	-0.00424052	-0.105966	0.097485	0.934791	0.031491	-0.0687529	0.131735	0.537566	0.00733028	-0.0910438	0.105704	0.883723
HC Z-score	Lignans Group	-0.0112624	-0.110006	0.0874813	0.822865	0.0906537	-0.00613693	0.187444	0.0663556	0.0388026	-0.057141	0.134746	0.427421
HC Z-score	Phenolic acids Group	-0.0544745	-0.148312	0.0393633	0.25476	0.069453	-0.0277589	0.166665	0.161134	0.00249776	-0.092035	0.0970306	0.95864
HC Z-score	Stilbenes Group	0.0171691	-0.0792544	0.113593	0.726737	0.118947	0.0214684	0.216425	0.0168499	0.0680703	-0.0272293	0.16337	0.161235
HC Z-score	Other polyphenols Group	-0.00189975	-0.0970851	0.0932856	0.968752	0.00550544	-0.0901276	0.101138	0.910037	-0.0092538	-0.104057	0.0855496	0.848069
HC Z-score	Alkylmethoxyphenols	0.0640934	-0.0292345	0.157421	0.177972	0.115938	0.0219951	0.20988	0.0156461	0.105539	0.0121108	0.198966	0.0268863
HC Z-score	Alkylphenols	0.00367679	-0.0897962	0.0971497	0.93846	0.0680705	-0.0265948	0.162736	0.158449	0.049015	-0.0448807	0.142911	0.305746
HC Z-score	Anthocyanins	0.00668871	-0.09033	0.103707	0.892362	0.0107076	-0.0857705	0.107186	0.82756	0.00223437	-0.0935256	0.0979943	0.963472
HC Z-score	Chalcones	0.00374958	-0.0899252	0.0974243	0.937379	0.0330924	-0.0614685	0.127653	0.492234	0.017048	-0.0769039	0.111	0.721741
HC Z-score	Dihydrochalcones	-0.0482091	-0.144638	0.0482198	0.326634	-0.0782567	-0.173453	0.0169398	0.106975	-0.0843696	-0.178969	0.0102302	0.0803746
HC Z-score	Dihydroflavonols	0.14075	-0.0461413	0.327642	0.139681	-0.294293	-0.567565	-0.0210213	0.0348364	0.0238881	-0.165564	0.21334	0.804538
HC Z-score	Flavanols	-0.0158162	-0.114419	0.0827862	0.752897	0.00332961	-0.0952398	0.101899	0.947139	-0.0120814	-0.109023	0.0848602	0.806763
HC Z-score	Flavanones	-0.0303858	-0.127951	0.0671792	0.541069	0.0312514	-0.0652639	0.127767	0.525143	-0.00418642	-0.100414	0.0920407	0.931951
HC Z-score	Flavones	0.0377167	-0.0584879	0.133921	0.441703	0.155566	0.0612845	0.249848	0.00125482	0.110698	0.0164271	0.204969	0.0214334
HC Z-score	Flavonols	0.0661715	-0.0309564	0.163299	0.18145	0.0809889	-0.0137098	0.175688	0.0935712	0.0734449	-0.0207932	0.167683	0.126424
HC Z-score	Furanocoumarins	0.0599838	-0.0350337	0.155001	0.21558	0.0185975	-0.0755379	0.112733	0.698207	0.0353777	-0.0584909	0.129246	0.459553
HC Z-score	Hydroxybenzaldehydes	-0.00820692	-0.102089	0.0856751	0.863771	-0.0247323	-0.119516	0.0700511	0.608581	-0.0215453	-0.115358	0.0722672	0.652179
HC Z-score	Hydroxybenzoic acids	-0.01626	-0.112975	0.0804547	0.741422	-0.00824446	-0.104762	0.0882732	0.866855	-0.0216545	-0.117127	0.073818	0.656214
HC Z-score	Hydroxybenzoketones	0.0779311	-0.10954	0.265402	0.414668	0.0487162	-0.139918	0.23735	0.612262	0.0799263	-0.112687	0.272539	0.415496
HC Z-score	Hydroxycinnamaldehydes	-0.204651	-0.721478	0.312176	0.437143	-0.595885	-1.46737	0.275601	0.179871	-0.334164	-0.782843	0.114515	0.144111
HC Z-score	Hydroxycinnamicacids	0.0257044	-0.0698292	0.121238	0.597468	0.133982	0.037701	0.230264	0.00645313	0.0816103	-0.0131026	0.176323	0.0911355
HC Z-score	Hydroxycoumarins	0.0637706	-0.0295478	0.157089	0.18012	-0.0218604	-0.115909	0.0721879	0.648259	0.0528409	-0.0408968	0.146579	0.26876
HC Z-score	Hydroxyphenylacetic acids	-0.0315614	-0.139135	0.0760118	0.564758	0.00982581	-0.0854439	0.105095	0.839582	-0.0303289	-0.12422	0.0635618	0.526133
HC Z-score	Hydroxyphenylpropanoic acids	-0.0318865	-0.139486	0.0757132	0.560853	0.00982581	-0.0854439	0.105095	0.839582	-0.0305136	-0.124405	0.0633774	0.523619
HC Z-score	Isoflavonoids	-0.0328714	-0.126897	0.0611541	0.492676	-0.00512791	-0.100035	0.0897795	0.915544	-0.0274821	-0.121306	0.0663418	0.565399
HC Z-score	Lignans	-0.0112624	-0.110006	0.0874813	0.822865	0.0906537	-0.00613693	0.187444	0.0663556	0.0388026	-0.057141	0.134746	0.427421
HC Z-score	Methoxyphenols	0.0602246	-0.0331259	0.153575	0.205689	0.115112	0.0211719	0.209052	0.0163954	0.102417	0.008964	0.195871	0.0317653
HC Z-score	Naphtoquinones	0.0622768	-0.251206	0.37576	0.696611	0.429591	-0.190081	1.04926	0.173907	0.141814	-0.148932	0.432561	0.338555
HC Z-score	Other polyphenols	-0.0348831	-0.131046	0.0612801	0.476556	-0.00272873	-0.0993297	0.0938723	0.955786	-0.0325416	-0.127549	0.0624659	0.501482
HC Z-score	Stilbenes	-0.00189975	-0.0970851	0.0932856	0.968752	0.00550544	-0.0901276	0.101138	0.910037	-0.0092538	-0.104057	0.0855496	0.848069
HC Z-score	Tyrosols	-0.0447961	-0.151503	0.0619111	0.410074	0.0359122	-0.0604135	0.132238	0.464407	-0.022593	-0.116819	0.0716328	0.637941

## Sheet: Bi_Ponderal Index
		1st trimester				3rd trimester				Average
Dependent Variable	Independent Variable	Beta	LL_IC95%	UL_IC95%	p-value	Beta	LL_IC95%	UL_IC95%	p-value	Beta	LL_IC95%	UL_IC95%	p-value
Ponderal Index	Total polyphenols Mean	0.00369542	-0.0173197	0.0247105	0.73	0.00614782	-0.013861	0.0261567	0.54652	0.00597018	-0.0135862	0.0255265	0.549099
Ponderal Index	Total polyphenols Estimated	0.00682848	-0.0138327	0.0274897	0.516608	0.00784797	-0.0118871	0.027583	0.435188	0.00862963	-0.0107592	0.0280185	0.382479
Ponderal Index	Total polyphenols Sum	-0.00544294	-0.0259209	0.015035	0.601924	0.000947378	-0.0194208	0.0213155	0.92726	-0.00249471	-0.0222485	0.0172591	0.804235
Ponderal Index	Flavonoids Group	-0.00957021	-0.0298637	0.0107233	0.354801	-0.00211511	-0.0220017	0.0177714	0.834641	-0.00647781	-0.0260538	0.0130981	0.516089
Ponderal Index	Lignans Group	-0.000857938	-0.0205696	0.0188537	0.931922	0.00367422	-0.0155684	0.0229168	0.707845	0.00204057	-0.0170657	0.0211468	0.833964
Ponderal Index	Phenolic acids Group	-0.0112519	-0.0299824	0.00747856	0.238608	-0.00552544	-0.0248292	0.0137783	0.57429	-0.0108965	-0.0296957	0.00790265	0.255488
Ponderal Index	Stilbenes Group	0.0125563	-0.00667002	0.0317826	0.200176	0.0110454	-0.00835164	0.0304424	0.263932	0.0136972	-0.00527196	0.0326663	0.156715
Ponderal Index	Other polyphenols Group	0.00356863	-0.0154302	0.0225675	0.712387	-0.000524626	-0.0194919	0.0184427	0.956705	0.00344008	-0.0154296	0.0223098	0.720489
Ponderal Index	Alkylmethoxyphenols	0.00962629	-0.00901452	0.0282671	0.310966	0.00546953	-0.0132384	0.0241774	0.566125	0.00883606	-0.00981662	0.0274887	0.352636
Ponderal Index	Alkylphenols	0.0175071	-0.00110506	0.0361193	0.0651983	0.001436	-0.0173665	0.0202385	0.880844	0.00982669	-0.00886342	0.0285168	0.302284
Ponderal Index	Anthocyanins	0.00548623	-0.0138763	0.0248488	0.578165	0.00410425	-0.0150287	0.0232372	0.67375	0.00647262	-0.0125826	0.0255278	0.505032
Ponderal Index	Chalcones	-0.00162845	-0.0203273	0.0170704	0.864279	0.00524934	-0.0135075	0.0240062	0.582842	0.00130621	-0.0173968	0.0200092	0.89097
Ponderal Index	Dihydrochalcones	0.0142936	-0.00493888	0.033526	0.144959	-0.00524349	-0.0241562	0.0136692	0.586369	0.00542409	-0.0134445	0.0242927	0.572646
Ponderal Index	Dihydroflavonols	-0.00722594	-0.0445891	0.0301372	0.704264	-0.00620001	-0.0605754	0.0481754	0.822918	-0.0157074	-0.0534016	0.0219868	0.413536
Ponderal Index	Flavanols	-0.0128225	-0.0324831	0.00683797	0.200782	-0.00661611	-0.0261593	0.0129271	0.506462	-0.0111629	-0.0304419	0.0081162	0.25599
Ponderal Index	Flavanones	-0.00090855	-0.0203896	0.0185725	0.927065	0.0139442	-0.00517464	0.0330631	0.152592	0.00874379	-0.0103993	0.0278869	0.370126
Ponderal Index	Flavones	0.00959859	-0.00960036	0.0287975	0.326625	0.0141611	-0.00465213	0.0329743	0.139887	0.0148815	-0.00392356	0.0336865	0.120698
Ponderal Index	Flavonols	-0.00200799	-0.0214215	0.0174055	0.839128	-0.000186534	-0.0190074	0.0186344	0.98448	-0.000656912	-0.0194477	0.0181339	0.945295
Ponderal Index	Furanocoumarins	-0.00484423	-0.0238294	0.014141	0.616537	-0.0110567	-0.0297103	0.00759679	0.244901	-0.0100318	-0.0287089	0.00864536	0.291979
Ponderal Index	Hydroxybenzaldehydes	-0.00132321	-0.0200639	0.0174175	0.889781	-0.00550187	-0.0242996	0.0132958	0.565694	-0.00185914	-0.0205352	0.0168169	0.845093
Ponderal Index	Hydroxybenzoic acids	0.00257031	-0.0167363	0.0218769	0.793864	0.00430998	-0.0148302	0.0234502	0.658533	0.00444621	-0.0145578	0.0234502	0.64611
Ponderal Index	Hydroxybenzoketones	-0.0160105	-0.0534322	0.0214111	0.401173	-0.0238869	-0.0612629	0.013489	0.209965	-0.00954205	-0.0478945	0.0288104	0.625346
Ponderal Index	Hydroxycinnamaldehydes	-0.0661062	-0.1692	0.0369873	0.208453	-0.0235824	-0.196647	0.149482	0.789127	-0.0546173	-0.143975	0.0347399	0.230511
Ponderal Index	Hydroxycinnamicacids	0.0151202	-0.00391978	0.0341603	0.119404	0.0117722	-0.00740796	0.0309523	0.228578	0.0155957	-0.00326043	0.0344518	0.104848
Ponderal Index	Hydroxycoumarins	-0.0025907	-0.0212425	0.0160611	0.78515	1.5674e-06	-0.0186541	0.0186573	0.999868	-0.0025105	-0.0211853	0.0161643	0.791894
Ponderal Index	Hydroxyphenylacetic acids	-0.024043	-0.0454451	-0.00264093	0.0277361	-0.00773812	-0.0266247	0.0111485	0.421412	-0.0171563	-0.0358063	0.0014937	0.0713285
Ponderal Index	Hydroxyphenylpropanoic acids	-0.024046	-0.0454535	-0.00263852	0.027756	-0.00773812	-0.0266247	0.0111485	0.421412	-0.0171592	-0.0358093	0.00149087	0.0712816
Ponderal Index	Isoflavonoids	0.00681397	-0.0119547	0.0255827	0.476191	0.00519805	-0.0136212	0.0240173	0.587771	0.00687881	-0.0117946	0.0255522	0.469748
Ponderal Index	Lignans	-0.000857938	-0.0205696	0.0188537	0.931922	0.00367422	-0.0155684	0.0229168	0.707845	0.00204057	-0.0170657	0.0211468	0.833964
Ponderal Index	Methoxyphenols	0.00964694	-0.00899538	0.0282893	0.309969	0.0055114	-0.0131948	0.0242176	0.563121	0.00888219	-0.00977154	0.0275359	0.350157
Ponderal Index	Naphtoquinones	-0.0102131	-0.0727923	0.0523662	0.748731	-0.0503919	-0.173402	0.0726186	0.421479	-0.0184844	-0.0763811	0.0394123	0.530957
Ponderal Index	Other polyphenols	-0.00539457	-0.0245934	0.0138043	0.581332	0.000154434	-0.0190047	0.0193136	0.987377	-0.00317519	-0.0220916	0.0157412	0.741822
Ponderal Index	Stilbenes	0.00356863	-0.0154302	0.0225675	0.712387	-0.000524626	-0.0194919	0.0184427	0.956705	0.00344008	-0.0154296	0.0223098	0.720489
Ponderal Index	Tyrosols	-0.0241387	-0.0453722	-0.00290532	0.0259326	-0.00732686	-0.0264309	0.0117772	0.451689	-0.0171827	-0.0358969	0.0015315	0.0718657
